# Supplementary material for: Maize Crops Face High Stomatal Uptake During High Exposure to Ozone in an Agroecosystem in the United States Corn Belt
Source: Glob Chang Biol. 2026 Jun 5;32(6):e70952. doi: 10.1111/gcb.70952 (PMC13240603; doi:10.1111/gcb.70952)
Supplement: Supplementary file 2 — Data S1: Data S1 contains the data from Table 1 of this manuscript. [file GCB-32-e70952-s002.csv]

	flux_nmol	flux_nmol	flux_nmol	fluxs_md	fluxs_md	fluxs_md	fluxs_pm	fluxs_pm	fluxs_pm	stomfrac_md	stomfrac_md	stomfrac_md	stomfrac_pm	stomfrac_pm	stomfrac_pm	vex_cm	vex_cm	vex_cm	gs_med_md	gs_med_md	gs_med_md	gs_o3_pm	gs_o3_pm	gs_o3_pm
	mean	sem	size	mean	sem	size	mean	sem	size	mean	sem	size	mean	sem	size	mean	sem	size	mean	sem	size	mean	sem	size
month
7	9.758572794580086	0.22556747467393673	147	7.269666858956807	0.1696295222581808	147	7.338117047488474	0.22136489973314458	147	0.755296470594929	0.01134215179872653	147	0.7494493867910793	0.013971502075808636	147	0.6125037342203449	0.011400908844703553	147	0.6090573369183505	0.011183598801588783	147	0.6120428625881825	0.016215562460946274	147
8	8.237782942226703	0.19375808187013632	132	5.989142091915992	0.16939297217562513	132	5.884601395295165	0.18414142336447537	132	0.7305339729221563	0.013222724577322922	132	0.7184695327524543	0.015002266476121294	132	0.5325860118511351	0.011345768834377733	132	0.5025677883409928	0.01253030735494018	132	0.49861121467546976	0.01558443474603405	132
9	5.083795152744012	0.1221613074404114	91	3.036276387655353	0.11335599598154458	91	2.6775844091388072	0.11558963095691044	91	0.5978956472109278	0.018377360846802887	91	0.5279636472007562	0.01846801006977779	91	0.33286356238951265	0.008089681068386782	91	0.22193468823533022	0.008444076810475262	91	0.20112334360129713	0.009354046779997717	91
